# Supplementary material for: Microglial debris is cleared by astrocytes via C4b-facilitated phagocytosis and degraded via RUBICON-dependent noncanonical autophagy in mice
Source: Nat Commun. 2022 Oct 24;13:6233. doi: 10.1038/s41467-022-33932-3 (PMC9592609; doi:10.1038/s41467-022-33932-3)
Supplement: Supplementary file 2 — Supplementary Data 1 [file 41467_2022_33932_MOESM2_ESM.zip]

Archive with 60 entries (56 files):
- Supplemental Data/
- __MACOSX/._Supplemental Data
- Supplemental Data/.DS_Store
- __MACOSX/Supplemental Data/._.DS_Store
- Supplemental Data/C4b mouse sequencing data/
- __MACOSX/Supplemental Data/._C4b mouse sequencing data
- Supplemental Data/C4b mouse sequencing data/.DS_Store
- __MACOSX/Supplemental Data/C4b mouse sequencing data/._.DS_Store
- Supplemental Data/C4b mouse sequencing data/C4B knock-out/
- __MACOSX/Supplemental Data/C4b mouse sequencing data/._C4B knock-out
- Supplemental Data/C4b mouse sequencing data/Wild-type/
- __MACOSX/Supplemental Data/C4b mouse sequencing data/._Wild-type
- Supplemental Data/C4b mouse sequencing data/C4B knock-out/#21.C4B-F0.8326701.w104694H05.D05.seq
- __MACOSX/Supplemental Data/C4b mouse sequencing data/C4B knock-out/._#21.C4B-F0.8326701.w104694H05.D05.seq
- Supplemental Data/C4b mouse sequencing data/C4B knock-out/#4.C4B-F0.8318185.w104683A02.D03.seq
- __MACOSX/Supplemental Data/C4b mouse sequencing data/C4B knock-out/._#4.C4B-F0.8318185.w104683A02.D03.seq
- Supplemental Data/C4b mouse sequencing data/C4B knock-out/#19.C4B-F0.8326699.w104694F05.D03.ab1
- __MACOSX/Supplemental Data/C4b mouse sequencing data/C4B knock-out/._#19.C4B-F0.8326699.w104694F05.D03.ab1
- Supplemental Data/C4b mouse sequencing data/C4B knock-out/.DS_Store
- __MACOSX/Supplemental Data/C4b mouse sequencing data/C4B knock-out/._.DS_Store
- Supplemental Data/C4b mouse sequencing data/C4B knock-out/#40.C4B-F0.8326720.w104694C08.E12.seq
- __MACOSX/Supplemental Data/C4b mouse sequencing data/C4B knock-out/._#40.C4B-F0.8326720.w104694C08.E12.seq
- Supplemental Data/C4b mouse sequencing data/C4B knock-out/#54.C4B-F0.8326734.w104694A10.G02.ab1
- __MACOSX/Supplemental Data/C4b mouse sequencing data/C4B knock-out/._#54.C4B-F0.8326734.w104694A10.G02.ab1
- Supplemental Data/C4b mouse sequencing data/C4B knock-out/#51.C4B-F0.8326731.w104694F09.F11.seq
- __MACOSX/Supplemental Data/C4b mouse sequencing data/C4B knock-out/._#51.C4B-F0.8326731.w104694F09.F11.seq
- Supplemental Data/C4b mouse sequencing data/C4B knock-out/#6.C4B-F0.8318187.w104683C02.D05.seq
- __MACOSX/Supplemental Data/C4b mouse sequencing data/C4B knock-out/._#6.C4B-F0.8318187.w104683C02.D05.seq
- Supplemental Data/C4b mouse sequencing data/C4B knock-out/#34.C4B-F0.8326714.w104694E07.E06.ab1
- __MACOSX/Supplemental Data/C4b mouse sequencing data/C4B knock-out/._#34.C4B-F0.8326714.w104694E07.E06.ab1
- Supplemental Data/C4b mouse sequencing data/C4B knock-out/#51.C4B-F0.8326731.w104694F09.F11.ab1
- __MACOSX/Supplemental Data/C4b mouse sequencing data/C4B knock-out/._#51.C4B-F0.8326731.w104694F09.F11.ab1
- Supplemental Data/C4b mouse sequencing data/C4B knock-out/#6.C4B-F0.8318187.w104683C02.D05.ab1
- __MACOSX/Supplemental Data/C4b mouse sequencing data/C4B knock-out/._#6.C4B-F0.8318187.w104683C02.D05.ab1
- Supplemental Data/C4b mouse sequencing data/C4B knock-out/#54.C4B-F0.8326734.w104694A10.G02.seq
- __MACOSX/Supplemental Data/C4b mouse sequencing data/C4B knock-out/._#54.C4B-F0.8326734.w104694A10.G02.seq
- Supplemental Data/C4b mouse sequencing data/C4B knock-out/#34.C4B-F0.8326714.w104694E07.E06.seq
- __MACOSX/Supplemental Data/C4b mouse sequencing data/C4B knock-out/._#34.C4B-F0.8326714.w104694E07.E06.seq
- Supplemental Data/C4b mouse sequencing data/C4B knock-out/#21.C4B-F0.8326701.w104694H05.D05.ab1
- __MACOSX/Supplemental Data/C4b mouse sequencing data/C4B knock-out/._#21.C4B-F0.8326701.w104694H05.D05.ab1
- Supplemental Data/C4b mouse sequencing data/C4B knock-out/#4.C4B-F0.8318185.w104683A02.D03.ab1
- __MACOSX/Supplemental Data/C4b mouse sequencing data/C4B knock-out/._#4.C4B-F0.8318185.w104683A02.D03.ab1
- Supplemental Data/C4b mouse sequencing data/C4B knock-out/#40.C4B-F0.8326720.w104694C08.E12.ab1
- __MACOSX/Supplemental Data/C4b mouse sequencing data/C4B knock-out/._#40.C4B-F0.8326720.w104694C08.E12.ab1
- Supplemental Data/C4b mouse sequencing data/C4B knock-out/#19.C4B-F0.8326699.w104694F05.D03.seq
- __MACOSX/Supplemental Data/C4b mouse sequencing data/C4B knock-out/._#19.C4B-F0.8326699.w104694F05.D03.seq
- Supplemental Data/C4b mouse sequencing data/Wild-type/.DS_Store
- __MACOSX/Supplemental Data/C4b mouse sequencing data/Wild-type/._.DS_Store
- Supplemental Data/C4b mouse sequencing data/Wild-type/#5.C4B-F0.8318186.w104683B02.D04.ab1
- __MACOSX/Supplemental Data/C4b mouse sequencing data/Wild-type/._#5.C4B-F0.8318186.w104683B02.D04.ab1
- Supplemental Data/C4b mouse sequencing data/Wild-type/#1.C4B-F0.8318182.w104683F01.C12.seq
- __MACOSX/Supplemental Data/C4b mouse sequencing data/Wild-type/._#1.C4B-F0.8318182.w104683F01.C12.seq
- Supplemental Data/C4b mouse sequencing data/Wild-type/#48.C4B-F0.8326728.w104694C09.F08.seq
- __MACOSX/Supplemental Data/C4b mouse sequencing data/Wild-type/._#48.C4B-F0.8326728.w104694C09.F08.seq
- Supplemental Data/C4b mouse sequencing data/Wild-type/#5.C4B-F0.8318186.w104683B02.D04.seq
- __MACOSX/Supplemental Data/C4b mouse sequencing data/Wild-type/._#5.C4B-F0.8318186.w104683B02.D04.seq
- Supplemental Data/C4b mouse sequencing data/Wild-type/#1.C4B-F0.8318182.w104683F01.C12.ab1
- __MACOSX/Supplemental Data/C4b mouse sequencing data/Wild-type/._#1.C4B-F0.8318182.w104683F01.C12.ab1
- Supplemental Data/C4b mouse sequencing data/Wild-type/#48.C4B-F0.8326728.w104694C09.F08.ab1
- __MACOSX/Supplemental Data/C4b mouse sequencing data/Wild-type/._#48.C4B-F0.8326728.w104694C09.F08.ab1
