# Supplementary material for: Microglial debris is cleared by astrocytes via C4b-facilitated phagocytosis and degraded via RUBICON-dependent noncanonical autophagy in mice
Source: Nat Commun. 2022 Oct 24;13:6233. doi: 10.1038/s41467-022-33932-3 (PMC9592609; doi:10.1038/s41467-022-33932-3)
Supplement: Supplementary file 2 — Supplementary Data 1 [file 41467_2022_33932_MOESM2_ESM.zip › Supplemental Data/C4b mouse sequencing data/C4B knock-out/#40.C4B-F0.8326720.w104694C08.E12.seq]

ACAAGCAAACCACAACACAAACGGGAAGTCCCTGGTACTGGGAATAAACAAGCACCAGATCAATTTTGGGGCCAAGATTT
CTACAGAGACCCTGGTGTTTGGGTTGCCTCCCCAGCTCTGGGCCTAGGGCCAGTTCTGTTTCTTGGCCATCACGTGGTTT
CCCGGCTCATGGGGCAAAGGGAGGGGCAAGGTCCAGATCAAACTCTGCCCCAACCCTAGGTTGATCAGAAGGGAGCAGAC
AGTCAGACCAGACAGGTCTGACCTTTCCTGAATCCTCCAGCCATGCGGCTCCTCTGGGGGCTGGCCTGGGTGTTCAGCTT
CTGTGCCTCATCCCTGCAGAAGCCCAGGTCCCGGGGAAGACACTGGCGTTTGTGTGGGCCAGGGGTGAGGGAGAGCGGGG
TGGTGGGGTTCGGCTGGGTCTGAAGATGTACCTCACTGTTCTCCTAGGTTGCTCCTGTTTTCCCTTTTGGGGGTAATTTT
GGGTGGGGGTACAGCTCCTGGATGCCCCTCCAGGACAGGAGGTAAAAGGATCAGTGTTCCTCAGAAACCCAAAGGGTGGT
TCCTGCTCCCCAAAGAAGGACTTTAAGCTGAGCTCGGGAGATGACTTTGTGCTGCTCAGCCTTGAA
