# Supplementary material for: Microglial debris is cleared by astrocytes via C4b-facilitated phagocytosis and degraded via RUBICON-dependent noncanonical autophagy in mice
Source: Nat Commun. 2022 Oct 24;13:6233. doi: 10.1038/s41467-022-33932-3 (PMC9592609; doi:10.1038/s41467-022-33932-3)
Supplement: Supplementary file 4 — Source Data [file 41467_2022_33932_MOESM4_ESM.xlsx]

## Sheet: Figure 1d
Cortex			Hippocampus			Olfactory bulb			Spinal cord			Retinal Mullter glia			Retinal astrocyte
D17	D19		D17	D19		D17	D19		D17	D19		D17	D19		CD	PLX
4.1958	16.6667		8.83721	21		7.74194	16.5899		4.40529	15.2047		5.35714	16		0.20264	0.404772
4.96894	15.1961		8.77193	17.5115		6.57895	17.5355		4.97512	19.1589		4.58716	17.6471		0.15739	0.580098
3.9548	13.2479		9.54774	17.094		6.85714	17.2897		5.21327	18.3761		4.31034	14		0.165941	0.458581
4.54545	15.0685		9.65909	19.598		8.96552	20.2765		5.6391	23.5632		5.12821	18.75		0.0950583	0.51528
3.63636	20.7965		8.0402	18.7793		6.91824	16.3551		6.22222	20		4.2735	13.4146		0.108954	0.390704
6.01093			5.88235			9.03226			5.6			5.60748			0.14063	0.391692

## Sheet: Figure 1g
0h	24h	48h	72h
0.782177	2.60563	5.44399	5.4882
1.28099	1.67312	3.26519	4.90753
1.21133	2.46695	4.25637	7.03959
0.725499	2.91315	5.86118	5.82078
1	1.71807	3.38005	4.64583

## Sheet: Figure 2b
GFAP	PDGFR-β	CD31	α-SMA	PDGFR-α	MBP	CC1	TUJ1	NESTIN-GFP
0.227965	0.024183	0.036216	0.013033	0.088646	0.065292	0.083142	0.042533	0.028725
0.191142	0.05079	0.016366	0.050632	0.077167	0.037888	0.091142	0.026444	0.0486
0.20325	0.012047	0.050488	0.020617	0.064101	0.05672	0.08325	0.025521	0.018778
0.328477	0.029283	0.047235	0.040835	0.062021	0.036705	0.068783	0.044716	0.029046
0.234642	0.036332	0.018961	0.013536	0.10424	0.061619	0.046963	0.038559

## Sheet: Figure 3c
Cortex	Hipp	OB
4.1958	8.83721	7.74194
4.96894	8.77193	6.57895
3.9548	9.54774	6.85714
4.54545	9.65909	8.96552
3.63636	8.0402	6.91824
6.01093	5.88235	9.03226

## Sheet: Figure 3f
Prox	Dis	Prox	Dis
0.274614	0.208009	0.43078	0.24156
0.383503	0.122754	0.347468	0.246352
0.325273	0.150841	0.397702	0.220437
0.32368	0.146508	0.389091	0.242958
0.291406	0.122759	0.4779	0.295241

## Sheet: Figure 4c
Left			Right
D30	D32		D30	D32
54.7721	35.5556		0.0980392	0.15873
49.3878	48.2143		0	0.128205
46.0317	50		0	0
60.202	63.4921		0	0
59.9412	55.5556		0	0

## Sheet: Figure 4e
Left			Right
D20	D22		D20	D22
63.5016	67.9428		0	0.13587
56.0445	55.8075		0.118624	0.316347
54.3384	54.517		0	0.093284
62.7902	60.4838		0	0

## Sheet: Figure 4f
Microglia CX3CR1-CreER::Ai14	Microglia P2Y12-CreER::Ai14	Astrocyte ALDH1L1-CreER::Ai14
0.181319	0.227626	4.1958
0	0.529983	4.96894
0	0.156281	3.9548
0	0	4.54545
0		3.63636
		6.01093

## Sheet: Figure 4i
w/o debris	w/ debris
0.89586	2.96865
0.75281	5.49119
1.52058	3.996
0.830751	2.74115

## Sheet: Figure 5b
MΦ			CPΦ			PVΦ
Vehicle	Tamoxifen		vehicle	tamoxifen		vehicle	tamoxifen
3.06122	5		1.35135	4.3956		3.7037	7.24638
2.73973	6.06061		2.27273	2.17391		7.04225	5.55556
6.09756	5.05051		4.16667	1.44928		8.53659	3.38983
3.92157	4.16667		2.77778	1.92308		4.25532	7.31707
5.26316	6.09756		1.51515	3.7037		5.35714	3.92157
4.34783	2.63158		3.37079	5.10204		7.86517	6.45161

[truncated: 25 more sheets: Figure 6b, Figure 6c, Figure 7b, Figure 7d, Figure 7e, Figure 7h, Figure 8d, Figure 8f, Figure 8g, Figure 8j, Figure 8m, Figure 9e, Extended Data Figure 4c, Extended Data Figure 7b, Extended Data Figure 8c, Extended Data Figure 9c, Extended Data Figure 10b, Extended Data Figure 10c, Extended Data Figure 11a, Extended Data Figure 11b …]
